# Supplementary material for: Enhanced Antibacterial Activity of Sodium Titanate/Graphene Quantum Dot Self-Supporting Membranes via Synergistic Photocatalysis and Physical Cutting
Source: Materials (Basel). 2025 Apr 17;18(8):1844. doi: 10.3390/ma18081844 (PMC12028856; doi:10.3390/ma18081844)
Supplement: Supplementary file 1 [file materials-18-01844-s001.zip]

Archive with 1 entries (1 files):
- materials-3552778-supplementary.pdf
